# Supplementary material for: Bile Acid Recognition by the Clostridium difficile Germinant Receptor, CspC, Is Important for Establishing Infection
Source: PLoS Pathog. 2013 May 9;9(5):e1003356. doi: 10.1371/journal.ppat.1003356 (PMC3649964; doi:10.1371/journal.ppat.1003356)
Supplement: Table S1 — Locations of the identified SNPs of the re-sequenced C. difficile ger isolates. The locations of the identified SNPs of the re-sequenced C. difficile germination-null mutants are indicated. The 10 re-sequenced strains are color-coded in the table to aid in their identification. The position in the R20291 genome (Reference Position), the position in the re-sequenced UK1 genome (Consensus Position), the type of mutation (Variation Type), the number of nucleotides changed (Length), wild-type nucleotide sequence (Reference), the total number of variants (Variants), the identified SNP (Allele Variations), frequency of the identified SNPs at the given position (Frequencies), the number of reads that identified the SNP (Counts), the total number of reads at the position (Coverage), the called SNP (Variant #1), the frequency of the called SNP (Frequency of #1), the total number of reads of the called SNP (Count of #1), the annotation (Overlapping Annotations) and the impact of the mutation on the coding sequence (Amino Acid Change) are listed. (XLSX) [file ppat.1003356.s002.xlsx]

## Sheet: Sheet1
Reference Position	Consensus Position	Variation Type	Length	Reference	Variants	Allele Variations	Frequencies	Counts	Coverage	Variant #1	Frequency of #1	Count of #1	Overlapping Annotations	Amino Acid Change
25349	25349	SNP	1	A	1	C	66.7	2	3	C	66.6667	2	rRNA: rRNA, Gene: CDR20291_r01		ger10
27747	27747	SNP	1	A	1	C	66.7	4	6	C	66.6667	4	rRNA: rRNA, Gene: CDR20291_r02		ger9
30802	30802	SNP	1	G	1	A	100	58	58	A	100	58	Gene: CDR20291_t02, tRNA: CDR20291_t02		ger8
383186	382835	SNP	1	T	1	G	100	5	5	G	100	5	rRNA: rRNA, Gene: CDR20291_r10		ger7
398727	398376	SNP	1	G	1	A	100	64	64	A	100	64	Gene: CDR20291_0334, CDS: CDR20291_0334		ger6
470503	470152	SNP	1	G	1	A	100	58	58	A	100	58	Gene: CDR20291_0392, CDS: CDR20291_0392	Arg4Gln	ger5
510260	509909	SNP	1	G	1	A	98.7	77	78	A	98.7179	77	Gene: CDR20291_0425, CDS: CDR20291_0425	Ser515Phe	ger4
540721	540370	SNP	1	G	1	A	100	53	53	A	100	53	Gene: CDR20291_0448, CDS: CDR20291_0448	Glu29Lys	ger3
542706	542355	SNP	1	G	1	A	100	66	66	A	100	66	Gene: CDR20291_0448, CDS: CDR20291_0448	Met690Ile	ger2
674679	674330	SNP	1	G	1	A	100	65	65	A	100	65			ger1
903648	903299	SNP	1	C	1	T	100	59	59	T	100	59	Gene: CDR20291_0734, CDS: CDR20291_0734	Ser159Phe
945748	945399	SNP	1	C	1	T	100	51	51	T	100	51	Gene: CDR20291_0774, CDS: CDR20291_0774	Ala79Val
994665	994316	SNP	1	C	1	T	100	33	33	T	100	33	Gene: CDR20291_0816, CDS: CDR20291_0816	Ala221Val
1116866	1116517	SNP	1	G	1	T	100	16	16	T	100	16	Gene: CDR20291_0901
1156801	1156452	SNP	1	C	1	T	88.5	23	26	T	88.4615	23	Gene: CDR20291_0944, CDS: CDR20291_0944	Ala6Val
1163036	1162687	SNP	1	C	1	T	100	25	25	T	100	25	Gene: CDR20291_0949, CDS: CDR20291_0949	Ser425Phe
1206778	1206429	SNP	1	C	1	T	100	71	71	T	100	71	Gene: mrdB, CDS: mrdB	Thr145Met
1360818	1360469	SNP	1	G	1	A	100	38	38	A	100	38	Gene: scpA, CDS: scpA	Ala157Thr
1568676	1568326	SNP	1	C	1	A	100	11	11	A	100	11	Gene: CDR20291_1323, CDS: CDR20291_1323	Gln138Lys
1592813	1592463	SNP	1	A	1	T	100	47	47	T	100	47
1746088	1745738	SNP	1	G	1	A	95.7	66	69	A	95.6522	66
1932117	1931767	SNP	1	G	1	A	97.7	43	44	A	97.7273	43	Gene: hgdC, CDS: hgdC	Gly32Glu
1936100	1935750	SNP	1	G	1	A	100	29	29	A	100	29
2026456	2026106	SNP	1	G	1	A	97.1	33	34	A	97.0588	33	Gene: aroA, CDS: aroA	Ala55Thr
2043198	2042848	SNP	1	G	1	A	100	77	77	A	100	77
2067178	2066828	SNP	1	G	1	A	100	32	32	A	100	32	Gene: CDR20291_1771, CDS: CDR20291_1771
2088954	2088604	SNP	1	G	1	A	98.8	79	80	A	98.75	79
2106150	2105800	SNP	1	G	1	A	100	46	46	A	100	46	Gene: CDR20291_1795, CDS: CDR20291_1795	Glu2590Lys
2160266	2159916	SNP	1	T	1	G	100	62	62	G	100	62	Gene: CDR20291_1848, CDS: CDR20291_1848	Ser308Ala
2196388	2196038	SNP	1	G	1	A	100	45	45	A	100	45	Gene: CDR20291_1881, CDS: CDR20291_1881
2343682	2343332	SNP	1	G	1	A	100	43	43	A	100	43	Gene: CDR20291_2004, CDS: CDR20291_2004	Ser113Leu
2361948	2361598	SNP	1	C	1	A	100	7	7	A	100	7
2363450	2363101	SNP	1	G	1	A	100	50	50	A	100	50	Gene: CDR20291_2020, CDS: CDR20291_2020	Pro211Leu
2432267	2431919	SNP	1	C	1	T	100	25	25	T	100	25
2516569	2516221	SNP	1	C	1	T	100	44	44	T	100	44	Gene: cspC, CDS: cspC	Gly276Arg
3402656	3402299	SNP	1	C	1	T	97.7	84	86	T	97.6744	84	Gene: CDR20291_2873, CDS: CDR20291_2873	Asp193Asn
3405955	3405598	SNP	1	C	1	T	100	39	39	T	100	39	Gene: pepI, CDS: pepI	Asp179Asn
3410091	3409734	SNP	1	C	1	T	100	83	83	T	100	83	Gene: CDR20291_2879, CDS: CDR20291_2879	Val132Ile
3479960	3479603	SNP	1	C	1	T	100	75	75	T	100	75	Gene: CDR20291_2933, CDS: CDR20291_2933	Asp101Asn
3682350	3681993	SNP	1	G	1	A	100	14	14	A	100	14
3684196	3683839	SNP	1	G	1	A	100	88	88	A	100	88	Gene: dapA2, CDS: dapA2	Ser145Asn
3947817	3947460	SNP	1	C	1	T	100	61	61	T	100	61	Gene: CDR20291_3314, CDS: CDR20291_3314	Gly58Ser
4010147	4009790	SNP	1	G	1	A	100	59	59	A	100	59	Gene: phnI, CDS: phnI	Pro159Ser
4038225	4037868	SNP	1	C	1	T	100	73	73	T	100	73	Gene: ftsH2, CDS: ftsH2	Glu612Lys
4049175	4048818	SNP	1	C	1	T	100	65	65	T	100	65	Gene: CDR20291_3407, CDS: CDR20291_3407
4050771	4050414	SNP	1	C	1	T	98.6	72	73	T	98.6301	72	Gene: CDR20291_3409, CDS: CDR20291_3409	Glu18Lys
4073653	4073296	SNP	1	C	1	T	100	68	68	T	100	68	Gene: carB, CDS: carB	Gly530Asp
4122505	4122148	SNP	1	C	1	T	100	48	48	T	100	48	Gene: CDR20291_3473, CDS: CDR20291_3473
4149505	4149148	SNP	1	G	1	A	100	27	27	A	100	27	Gene: CDR20291_3498, CDS: CDR20291_3498	Glu40Lys
4157096	4156739	SNP	1	C	1	T	98	49	50	T	98	49
4169370	4169013	SNP	1	C	1	T	100	90	90	T	100	90	Gene: dnaB, CDS: dnaB	Met373Ile
4189245	4188888	SNP	1	G	1	A	100	62	62	A	100	62	Gene: oxaA1, CDS: oxaA1	Ala188Val
16432	16433	SNP	1	C	1	T	100	188	188	T	100	188	Gene: CDR20291_0002, CDS: CDR20291_0002	Thr20Ile
46223	46224	SNP	1	G	1	A	100	109	109	A	100	109	Gene: radA, CDS: radA	Gly300Ser
132939	132841	SNP	1	G	1	T	80	4	5	T	80	4	Gene: CDR20291_t40, tRNA: CDR20291_t40
138273	138170	SNP	1	C	1	T	100	91	91	T	100	91	Gene: aspC, CDS: aspC	Ala394Thr
143974	143695	SNP	1	G	1	A	77.8	7	9	A	77.7778	7	Misc. feature: similar to 16S ribosomal RNA
175084	174805	SNP	1	C	1	T	100	64	64	T	100	64	Gene: CDR20291_0132, CDS: CDR20291_0132	Pro25Ser
182933	182654	SNP	1	C	1	T	99.3	147	148	T	99.3243	147	Gene: CDR20291_0140, CDS: CDR20291_0140	Ala12Val
352850	352572	SNP	1	C	1	T	100	81	81	T	100	81	Gene: CDR20291_0296, CDS: CDR20291_0296	Leu229Phe
372734	372456	SNP	1	G	1	A	100	74	74	A	100	74
383186	382908	SNP	1	T	1	G	100	9	9	G	100	9	rRNA: rRNA, Gene: CDR20291_r10
433257	432979	SNP	1	G	1	A	100	58	58	A	100	58	Gene: bglG, CDS: bglG
760532	760256	SNP	1	C	1	T	100	47	47	T	100	47	Gene: CDR20291_0616, CDS: CDR20291_0616	Pro127Leu
976652	976376	SNP	1	G	1	A	100	28	28	A	100	28	Gene: CDR20291_0804, CDS: CDR20291_0804	Ser253Leu
1008189	1007913	SNP	1	C	1	T	100	29	29	T	100	29
1116866	1116590	SNP	1	G	1	T	100	26	26	T	100	26	Gene: CDR20291_0901
1230165	1229889	SNP	1	G	1	A	100	65	65	A	100	65	Gene: CDR20291_1011, CDS: CDR20291_1011
1233170	1232894	SNP	1	G	1	A	100	30	30	A	100	30	Gene: rpmF, CDS: rpmF	Glu36Lys
1314179	1313903	SNP	1	G	1	A	97.7	43	44	A	97.7273	43	Gene: ffh, CDS: ffh	Val56Ile
1485186	1484910	SNP	1	G	1	A	100	50	50	A	100	50	Gene: CDR20291_1252, CDS: CDR20291_1252	Leu208Phe
1527684	1527408	SNP	1	G	1	A	98.4	62	63	A	98.4127	62	Gene: CDR20291_1286, CDS: CDR20291_1286
1568676	1568399	SNP	1	C	1	A	100	30	30	A	100	30	Gene: CDR20291_1323, CDS: CDR20291_1323	Gln138Lys
1592813	1592536	SNP	1	A	1	T	100	31	31	T	100	31
2107947	2107670	SNP	1	G	1	A	100	61	61	A	100	61
2109174	2108897	SNP	1	G	1	A	100	51	51	A	100	51	Gene: CDR20291_1797, CDS: CDR20291_1797	Gly263Asp
2119794	2119517	SNP	1	G	1	A	100	28	28	A	100	28	Gene: CDR20291_1805, CDS: CDR20291_1805	Ala402Thr
2160266	2159989	SNP	1	T	1	G	100	40	40	G	100	40	Gene: CDR20291_1848, CDS: CDR20291_1848	Ser308Ala
2342113	2341836	SNP	1	C	1	T	100	47	47	T	100	47	Gene: CDR20291_2002, CDS: CDR20291_2002	Arg105Lys
2361948	2361671	SNP	1	C	1	A	100	9	9	A	100	9
2363450	2363174	SNP	1	G	1	A	100	43	43	A	100	43	Gene: CDR20291_2020, CDS: CDR20291_2020	Pro211Leu
2414802	2414527	SNP	1	G	1	A	100	41	41	A	100	41	Gene: CDR20291_2061, CDS: CDR20291_2061	Arg168Lys
2427150	2426875	SNP	1	G	1	A	100	45	45	A	100	45	Gene: msrAB, CDS: msrAB
2462490	2462215	SNP	1	G	1	A	100	74	74	A	100	74	Gene: CDR20291_2099, CDS: CDR20291_2099	Thr196Ile
2515948	2515673	SNP	1	C	1	T	100	47	47	T	100	47	Gene: cspC, CDS: cspC	Gly483Arg
2564254	2563979	SNP	1	C	1	T	95.3	41	43	T	95.3488	41	Gene: CDR20291_2181, CDS: CDR20291_2181	Trp910Stp
2651112	2650836	SNP	1	G	1	A	100	45	45	A	100	45	Gene: CDR20291_2260, CDS: CDR20291_2260	Ala328Thr
2824116	2823839	SNP	1	G	1	A	95.8	69	72	A	95.8333	69	Gene: leuS, CDS: leuS	Thr588Ile
2909702	2909425	SNP	1	G	1	A	100	39	39	A	100	39	Gene: uraA, CDS: uraA	Pro110Leu
2966325	2966048	SNP	1	C	1	T	98.7	74	75	T	98.6667	74	Gene: sigE, CDS: sigE	Gly202Asp
3015401	3015124	SNP	1	C	1	T	100	63	63	T	100	63	Gene: nifJ, CDS: nifJ	Asp268Asn
3059022	3058745	SNP	1	C	1	T	100	91	91	T	100	91
3328511	3328199	SNP	1	C	1	T	100	52	52	T	100	52	Gene: CDR20291_2812, CDS: CDR20291_2812
3471967	3471654	SNP	1	G	1	A	100	51	51	A	100	51	Gene: CDR20291_2928, CDS: CDR20291_2928	Pro295Ser
3576293	3575980	SNP	1	G	1	A	100	36	36	A	100	36	Gene: CDR20291_2996, CDS: CDR20291_2996	Leu333Phe
3676202	3675889	SNP	1	C	1	T	98.9	87	88	T	98.8636	87
3916489	3916176	SNP	1	C	1	T	100	28	28	T	100	28
3993601	3993288	SNP	1	G	1	A	100	51	51	A	100	51	Gene: CDR20291_3356, CDS: CDR20291_3356	Thr98Ile
4029520	4029207	SNP	1	G	1	A	97.8	45	46	A	97.8261	45	rRNA: rRNA, Gene: CDR20291_r17
4054856	4054543	SNP	1	G	1	A	99.1	106	107	A	99.0654	106	Gene: CDR20291_3414, CDS: CDR20291_3414	Ser178Phe
4147308	4146995	SNP	1	G	1	A	100	106	106	A	100	106	Gene: CDR20291_3496, CDS: CDR20291_3496	Ser131Leu
4147422	4147109	SNP	1	C	1	T	98.9	92	93	T	98.9247	92	Gene: CDR20291_3496, CDS: CDR20291_3496	Gly93Glu
4164416	4164103	SNP	1	G	1	A	100	102	102	A	100	102	Gene: CDR20291_3512, CDS: CDR20291_3512	Asp85Asn
4182106	4181793	SNP	1	C	1	T	100	99	99	T	100	99	Gene: spo0J, CDS: spo0J	Asp112Asn
316059	315727	SNP	1	C	1	T	100	24	24	T	100	24	Gene: flgD, CDS: flgD
317425	317093	SNP	1	C	1	T	100	19	19	T	100	19	Gene: flgE, CDS: flgE	Ala265Val
327578	327246	SNP	1	C	1	T	100	27	27	T	100	27	Gene: fliA, CDS: fliA
360519	360187	SNP	1	C	1	T	100	45	45	T	100	45	Gene: rbsA, CDS: rbsA	Ser157Leu
385963	385631	SNP	1	G	1	A	100	25	25	A	100	25	Gene: CDR20291_0322, CDS: CDR20291_0322	Ser164Phe
496174	495826	SNP	1	C	1	T	100	17	17	T	100	17	Gene: CDR20291_0411, CDS: CDR20291_0411	Ala165Val
1116866	1116506	SNP	1	G	1	T	100	9	9	T	100	9	Gene: CDR20291_0901
1122746	1122386	SNP	1	G	1	A	95.2	20	21	A	95.2381	20	Gene: CDR20291_0906, CDS: CDR20291_0906	Ala166Thr
1437042	1436634	SNP	1	C	1	T	100	18	18	T	100	18	Gene: CDR20291_1210, CDS: CDR20291_1210	His548Tyr
1568676	1568244	SNP	1	C	1	A	100	8	8	A	100	8	Gene: CDR20291_1323, CDS: CDR20291_1323	Gln138Lys
1592813	1592369	SNP	1	A	1	T	100	26	26	T	100	26
1644845	1644391	SNP	1	C	1	A	100	2	2	A	100	2	Gene: CDR20291_1389, CDS: CDR20291_1389	Thr294Asn
1743666	1743163	SNP	1	G	1	A	100	9	9	A	100	9
1916935	1916341	SNP	1	G	1	A	100	20	20	A	100	20	Gene: CDR20291_1630, CDS: CDR20291_1630	Arg326Lys
2160266	2159628	SNP	1	T	1	G	100	25	25	G	100	25	Gene: CDR20291_1848, CDS: CDR20291_1848	Ser308Ala
2285464	2284552	SNP	1	C	1	T	100	15	15	T	100	15	Gene: CDR20291_1958, CDS: CDR20291_1958	Pro134Leu
2324451	2323513	SNP	1	G	1	A	100	16	16	A	100	16	Gene: CDR20291_1990, CDS: CDR20291_1990	His444Tyr
2361948	2360985	SNP	1	C	1	A	100	3	3	A	100	3
2363450	2362488	SNP	1	G	1	A	100	14	14	A	100	14	Gene: CDR20291_2020, CDS: CDR20291_2020	Pro211Leu
2364553	2363591	SNP	1	C	1	T	100	18	18	T	100	18	Gene: CDR20291_2021, CDS: CDR20291_2021	Gly61Ser
2442577	2441611	SNP	1	C	1	T	100	5	5	T	100	5
2513794	2512803	SNP	1	C	1	T	100	17	17	T	100	17	Gene: asnC, CDS: asnC
2516884	2515893	SNP	1	C	1	T	100	24	24	T	100	24	Gene: cspC, CDS: cspC	Gly171Arg
2606494	2605502	SNP	1	C	1	T	100	17	17	T	100	17	Gene: mtlD, CDS: mtlD	Glu143Lys
2607438	2606446	SNP	1	C	1	T	100	37	37	T	100	37	Gene: mtlR, CDS: mtlR	Val698Ile
2615425	2614433	SNP	1	C	1	T	100	12	12	T	100	12
2621605	2620613	SNP	1	C	1	T	100	23	23	T	100	23
2650928	2649936	SNP	1	C	1	T	100	17	17	T	100	17	Gene: CDR20291_2260, CDS: CDR20291_2260
2660878	2659886	SNP	1	C	1	T	100	38	38	T	100	38	Gene: CDR20291_2270, CDS: CDR20291_2270	Glu557Lys
2699573	2698577	SNP	1	C	1	T	100	15	15	T	100	15	Gene: ppdK, CDS: ppdK	Gly100Asp
2702576	2701580	SNP	1	C	1	T	100	29	29	T	100	29	Gene: CDR20291_2304, CDS: CDR20291_2304	Gly186Asp
2709010	2708014	SNP	1	C	1	T	100	20	20	T	100	20
2710200	2709204	SNP	1	C	1	T	100	26	26	T	100	26	Gene: CDR20291_2311, CDS: CDR20291_2311	Gly41Arg
3001287	3000229	SNP	1	G	1	A	100	6	6	A	100	6	Gene: appA, CDS: appA	Asp58Asn
3096817	3095720	SNP	1	C	1	T	89.5	17	19	T	89.4737	17	Gene: CDR20291_2631, CDS: CDR20291_2631	Gly12Glu
3670318	3669177	SNP	1	C	1	T	100	21	21	T	100	21
3873379	3872238	SNP	1	G	1	T	100	2	2	T	100	2	rRNA: rRNA, Gene: CDR20291_r16
3884205	3883064	SNP	1	C	1	T	100	36	36	T	100	36	Gene: cbiT, CDS: cbiT	Gly40Asp
4022628	4021487	SNP	1	C	1	T	100	32	32	T	100	32	Gene: CDR20291_3384, CDS: CDR20291_3384	Ala12Thr
4036449	4035308	SNP	1	C	1	T	100	48	48	T	100	48	Gene: CDR20291_3394, CDS: CDR20291_3394	Gly111Glu
4053603	4052462	SNP	1	G	1	A	100	40	40	A	100	40	Gene: CDR20291_3413, CDS: CDR20291_3413	Thr141Ile
4061718	4060577	SNP	1	C	1	T	100	36	36	T	100	36
4122661	4121520	SNP	1	C	1	T	100	48	48	T	100	48	Gene: CDR20291_3473, CDS: CDR20291_3473
4148502	4147361	SNP	1	G	1	A	100	21	21	A	100	21	Gene: CDR20291_3497, CDS: CDR20291_3497	Ala205Val
27747	27748	SNP	1	A	1	C	66.7	2	3	C	66.6667	2	rRNA: rRNA, Gene: CDR20291_r02
143974	143618	SNP	1	G	1	A	75	9	12	A	75	9	Misc. feature: similar to 16S ribosomal RNA
215636	215121	SNP	1	G	1	A	100	32	32	A	100	32	Gene: CDR20291_0166, CDS: CDR20291_0166	Pro105Ser
484181	483634	SNP	1	C	1	T	100	34	34	T	100	34	Gene: CDR20291_0401, CDS: CDR20291_0401	Arg449Cys
846457	845801	SNP	1	G	1	A	100	18	18	A	100	18	Gene: thiI, CDS: thiI	Glu205Lys
1116866	1116149	SNP	1	G	1	T	100	17	17	T	100	17	Gene: CDR20291_0901
1568676	1567855	SNP	1	C	1	A	100	9	9	A	100	9	Gene: CDR20291_1323, CDS: CDR20291_1323	Gln138Lys
1592813	1591991	SNP	1	A	1	T	100	11	11	T	100	11
1605448	1604626	SNP	1	C	1	T	100	14	14	T	100	14	Gene: CDR20291_1360, CDS: CDR20291_1360	Gly64Asp
1616659	1615832	SNP	1	C	1	T	100	15	15	T	100	15	Gene: feoB2, CDS: feoB2	Ala143Thr
1631285	1630456	SNP	1	C	1	T	100	18	18	T	100	18	Gene: CDR20291_1380, CDS: CDR20291_1380
1708124	1707254	SNP	1	C	1	T	100	9	9	T	100	9
1710153	1709283	SNP	1	C	1	T	100	32	32	T	100	32	Gene: CDR20291_1449, CDS: CDR20291_1449	Ser95Phe
1771916	1771040	SNP	1	C	1	T	100	15	15	T	100	15	Gene: CDR20291_1503, CDS: CDR20291_1503	Gly77Ser
1818905	1818019	SNP	1	C	1	T	100	18	18	T	100	18	Gene: CDR20291_1542, CDS: CDR20291_1542	Gly143Glu
1869376	1868377	SNP	1	C	1	T	100	14	14	T	100	14	Gene: CDR20291_1583, CDS: CDR20291_1583	Ala147Val
2018072	2016994	SNP	1	C	1	T	100	29	29	T	100	29	Gene: ftsH1, CDS: ftsH1	Ser355Leu
2160266	2159186	SNP	1	T	1	G	100	24	24	G	100	24	Gene: CDR20291_1848, CDS: CDR20291_1848	Ser308Ala
2307239	2306032	SNP	1	C	1	T	100	11	11	T	100	11	Gene: CDR20291_1977, CDS: CDR20291_1977	Gly13Ser
2361948	2360722	SNP	1	C	1	A	100	7	7	A	100	7
2363450	2362225	SNP	1	G	1	A	100	20	20	A	100	20	Gene: CDR20291_2020, CDS: CDR20291_2020	Pro211Leu
2401071	2399814	SNP	1	G	1	A	100	16	16	A	100	16
2425676	2424419	SNP	1	C	1	T	100	14	14	T	100	14	Gene: CDR20291_2071, CDS: CDR20291_2071	Gly162Glu
2451895	2450625	SNP	1	C	1	T	96.4	27	28	T	96.4286	27	Gene: CDR20291_2092, CDS: CDR20291_2092
2470680	2469410	SNP	1	C	1	T	100	20	20	T	100	20	Gene: CDR20291_2107, CDS: CDR20291_2107	Gly362Glu
2503266	2501930	SNP	1	C	1	T	100	13	13	T	100	13	Gene: CDR20291_2134, CDS: CDR20291_2134	Glu177Lys
2519727	2518391	SNP	1	C	1	T	100	31	31	T	100	31	Gene: cspBA, CDS: cspBA	Trp359Stp
2526279	2524943	SNP	1	C	1	T	91.2	31	34	T	91.1765	31	Gene: kamA, CDS: kamA	Gly52Arg
2538540	2537204	SNP	1	C	1	T	100	24	24	T	100	24	Gene: CDR20291_2161, CDS: CDR20291_2161	Ala47Thr
2698172	2696816	SNP	1	C	1	T	100	17	17	T	100	17	Gene: ppdK, CDS: ppdK	Arg567Lys
2725320	2723964	SNP	1	G	1	A	100	13	13	A	100	13	Gene: glyS, CDS: glyS	Thr250Ile
2742172	2740816	SNP	1	C	1	T	100	24	24	T	100	24	Gene: CDR20291_2344, CDS: CDR20291_2344	Glu637Lys
2811667	2810299	SNP	1	C	1	T	100	23	23	T	100	23	Gene: CDR20291_2400, CDS: CDR20291_2400	Ala94Thr
2813061	2811693	SNP	1	C	1	T	100	26	26	T	100	26	Gene: CDR20291_2401, CDS: CDR20291_2401
3741072	3739495	SNP	1	C	1	T	100	22	22	T	100	22	Gene: CDR20291_3133, CDS: CDR20291_3133	Asp101Asn
3846883	3845299	SNP	1	C	1	T	100	23	23	T	100	23	Gene: CDR20291_3225, CDS: CDR20291_3225
3874994	3873410	SNP	1	C	1	T	100	18	18	T	100	18	Gene: CDR20291_3240, CDS: CDR20291_3240
3877229	3875645	SNP	1	C	1	T	100	15	15	T	100	15	Gene: hemD, CDS: hemD
3903643	3902059	SNP	1	C	1	T	100	38	38	T	100	38	Gene: CDR20291_3269, CDS: CDR20291_3269
3924306	3922722	SNP	1	C	1	T	100	13	13	T	100	13
4109106	4107522	SNP	1	G	1	A	100	34	34	A	100	34	Gene: CDR20291_3461, CDS: CDR20291_3461	Asp77Asn
4114267	4112683	SNP	1	G	1	A	100	23	23	A	100	23	Gene: CDR20291_3465, CDS: CDR20291_3465	Glu175Lys
4124022	4122438	SNP	1	G	1	A	97.4	37	38	A	97.3684	37	Gene: CDR20291_3474, CDS: CDR20291_3474	Asp125Asn
144035	143711	SNP	1	T	1	G	66.7	2	3	G	66.6667	2	Misc. feature: similar to 16S ribosomal RNA
518873	518550	SNP	1	G	1	A	100	54	54	A	100	54
538193	537870	SNP	1	G	1	A	100	54	54	A	100	54	Gene: CDR20291_0446, CDS: CDR20291_0446	Glu343Lys
945787	945466	SNP	1	C	1	T	95.5	42	44	T	95.4545	42	Gene: CDR20291_0774, CDS: CDR20291_0774	Ala92Val
1116866	1116545	SNP	1	G	1	T	100	17	17	T	100	17	Gene: CDR20291_0901
1568676	1568354	SNP	1	C	1	A	100	16	16	A	100	16	Gene: CDR20291_1323, CDS: CDR20291_1323	Gln138Lys
1592813	1592491	SNP	1	A	1	T	100	37	37	T	100	37
1869754	1869433	SNP	1	C	1	T	100	45	45	T	100	45	Gene: CDR20291_1584, CDS: CDR20291_1584	Gln26Stp
1918525	1918193	SNP	1	C	1	T	100	27	27	T	100	27	Gene: CDR20291_1633, CDS: CDR20291_1633	Glu146Lys
2160266	2159934	SNP	1	T	1	G	100	25	25	G	100	25	Gene: CDR20291_1848, CDS: CDR20291_1848	Ser308Ala
2361948	2361616	SNP	1	C	1	A	100	20	20	A	100	20
2363450	2363119	SNP	1	G	1	A	100	34	34	A	100	34	Gene: CDR20291_2020, CDS: CDR20291_2020	Pro211Leu
2411916	2411586	SNP	1	C	1	T	100	43	43	T	100	43	Gene: CDR20291_2058, CDS: CDR20291_2058	Ser183Phe
2412700	2412370	SNP	1	C	1	T	100	30	30	T	100	30
2427405	2427075	SNP	1	G	1	A	100	59	59	A	100	59	Gene: CDR20291_2073, CDS: CDR20291_2073
2515932	2515602	SNP	1	C	1	T	100	31	31	T	100	31	Gene: cspC, CDS: cspC	Ser488Asn
2621015	2620684	SNP	1	C	1	T	97	32	33	T	96.9697	32	Gene: sucD, CDS: sucD	Val195Ile
2968061	2967729	SNP	1	G	1	A	100	8	8	A	100	8
3201068	3200699	SNP	1	C	1	T	100	27	27	T	100	27
3210502	3210133	SNP	1	C	1	T	100	36	36	T	100	36	Gene: CDR20291_2715, Gene: tlpB, CDS: tlpB	Ala233Thr
3233982	3233613	SNP	1	C	1	T	100	20	20	T	100	20	Gene: serS2, CDS: serS2	Gly365Glu
3488386	3488016	SNP	1	G	1	A	100	35	35	A	100	35
3519637	3519267	SNP	1	C	1	T	100	40	40	T	100	40	Gene: CDR20291_2960, CDS: CDR20291_2960	Asp174Asn
30316	30153	SNP	1	C	1	T	100	2	2	T	100	2	Gene: CDR20291_t55, tRNA: CDR20291_t55
40003	39715	SNP	1	C	1	T	100	39	39	T	100	39	Gene: CDR20291_0011, CDS: CDR20291_0011	Pro560Leu
59255	58967	SNP	1	C	1	T	100	67	67	T	100	67	Gene: acoB, CDS: acoB	Thr7Ile
69428	69140	SNP	1	C	1	T	100	15	15	T	100	15
121068	120780	SNP	1	C	1	T	100	20	20	T	100	20	Gene: rpoA, CDS: rpoA	Pro104Ser
144035	143225	SNP	1	T	1	G	66.7	2	3	G	66.6667	2	Misc. feature: similar to 16S ribosomal RNA
300447	299454	SNP	1	G	1	A	100	15	15	A	100	15	Gene: CDR20291_0242, CDS: CDR20291_0242	Val568Ile
361750	360757	SNP	1	G	1	A	100	43	43	A	100	43	Gene: rbsC, CDS: rbsC	Gly69Asp
379750	378755	SNP	1	T	1	G	100	2	2	G	100	2	rRNA: rRNA, Gene: CDR20291_r09
400503	399474	SNP	1	G	1	A	100	24	24	A	100	24	Gene: ppiB, CDS: ppiB	Gly165Glu
651663	650579	SNP	1	C	1	T	100	34	34	T	100	34	Gene: CDR20291_0534, CDS: CDR20291_0534
673921	672837	SNP	1	C	1	T	100	41	41	T	100	41	Gene: CDR20291_0553, CDS: CDR20291_0553	Gly215Glu
703727	702640	SNP	1	C	1	T	100	49	49	T	100	49	Gene: CDR20291_0578, CDS: CDR20291_0578	Ala359Val
886670	885575	SNP	1	C	1	T	100	29	29	T	100	29	Gene: CDR20291_0717, CDS: CDR20291_0717	Leu8Phe
976870	975766	SNP	1	G	1	A	100	4	4	A	100	4	Gene: CDR20291_0804, CDS: CDR20291_0804
988844	987740	SNP	1	G	1	A	100	20	20	A	100	20	Gene: glgC, CDS: glgC	Gly348Asp
1116866	1115579	SNP	1	G	1	T	100	8	8	T	100	8	Gene: CDR20291_0901
1138903	1137584	SNP	1	C	1	T	100	37	37	T	100	37
1140201	1138882	SNP	1	C	1	T	100	22	22	T	100	22	Gene: CDR20291_0926, CDS: CDR20291_0926	Pro394Ser
1298495	1297148	SNP	1	C	1	T	100	4	4	T	100	4
1451775	1450410	SNP	1	C	1	T	100	19	19	T	100	19	Gene: CDR20291_1224, CDS: CDR20291_1224	Thr73Ile
1466159	1464794	SNP	1	G	1	A	100	17	17	A	100	17	Gene: CDR20291_1237, CDS: CDR20291_1237	Gly14Glu
1470229	1468864	SNP	1	C	1	T	100	11	11	T	100	11	Gene: CDR20291_1240, CDS: CDR20291_1240	Pro38Ser
1568676	1567247	SNP	1	C	1	A	100	9	9	A	100	9	Gene: CDR20291_1323, CDS: CDR20291_1323	Gln138Lys
1592813	1591378	SNP	1	A	1	T	100	12	12	T	100	12
1711141	1709672	SNP	1	C	1	T	100	32	32	T	100	32	Gene: CDR20291_1449, CDS: CDR20291_1449
1717154	1715685	SNP	1	G	1	A	100	30	30	A	100	30	Gene: CDR20291_1455, CDS: CDR20291_1455	Gly194Asp
1769825	1768352	SNP	1	C	1	T	100	20	20	T	100	20	Gene: CDR20291_1500, CDS: CDR20291_1500	Pro56Ser
1833754	1832247	SNP	1	G	1	A	100	19	19	A	100	19
1844959	1843396	SNP	1	G	1	A	100	15	15	A	100	15
1845912	1844348	SNP	1	G	1	A	100	22	22	A	100	22
1893290	1891678	SNP	1	T	1	C	100	2	2	C	100	2
1973004	1971378	SNP	1	C	1	T	100	9	9	T	100	9	Gene: argG, CDS: argG	Ser367Phe
1973985	1972359	SNP	1	G	1	A	100	22	22	A	100	22	Gene: CDR20291_1681, CDS: CDR20291_1681	Gly222Glu
1982647	1980963	SNP	1	G	1	A	100	25	25	A	100	25	Gene: CDR20291_1692, CDS: CDR20291_1692	Leu501Phe
2006653	2004947	SNP	1	G	1	A	100	19	19	A	100	19	Gene: CDR20291_1714, CDS: CDR20291_1714	Gly168Glu
2061346	2058007	SNP	1	T	1	G	100	2	2	G	100	2	Gene: yobD, CDS: yobD	Asp58Ala
2105988	2098482	SNP	1	G	1	A	95.5	21	22	A	95.4545	21	Gene: CDR20291_1795, CDS: CDR20291_1795	Glu2536Lys
2106744	2099238	SNP	1	G	1	A	100	22	22	A	100	22	Gene: CDR20291_1795, CDS: CDR20291_1795	Gly2788Arg
2160266	2152716	SNP	1	T	1	G	100	19	19	G	100	19	Gene: CDR20291_1848, CDS: CDR20291_1848	Ser308Ala
2257654	2249979	SNP	1	C	1	T	100	18	18	T	100	18	Gene: CDR20291_1932, CDS: CDR20291_1932
2361948	2354152	SNP	1	C	1	A	100	7	7	A	100	7
2363450	2355655	SNP	1	G	1	A	100	33	33	A	100	33	Gene: CDR20291_2020, CDS: CDR20291_2020	Pro211Leu
2423035	2415200	SNP	1	C	1	T	100	13	13	T	100	13	Gene: CDR20291_2069, CDS: CDR20291_2069	Gly43Asp
2424249	2416414	SNP	1	C	1	T	100	23	23	T	100	23	Gene: ldh, CDS: ldh	Pro102Leu
2452746	2444876	SNP	1	C	1	T	100	16	16	T	100	16	Gene: CDR20291_2092, CDS: CDR20291_2092	Val330Ile
2518909	2510904	SNP	1	G	1	A	100	16	16	A	100	16	Gene: cspBA, CDS: cspBA	Gln632Stp
2531109	2523102	SNP	1	C	1	T	100	22	22	T	100	22	Gene: CDR20291_2156, CDS: CDR20291_2156
2538890	2530883	SNP	1	C	1	T	100	10	10	T	100	10
2728455	2720357	SNP	1	G	1	A	100	22	22	A	100	22	Gene: recO, CDS: recO	Thr6Ile
2766251	2758148	SNP	1	G	1	A	100	34	34	A	100	34	Gene: spoIIP, CDS: spoIIP	Thr146Ile
3497680	3489164	SNP	1	G	1	A	100	16	16	A	100	16	Gene: CDR20291_2946, CDS: CDR20291_2946	Ala28Val
3519336	3510808	SNP	1	G	1	A	100	45	45	A	100	45	Gene: CDR20291_2960, CDS: CDR20291_2960	Pro274Leu
3542546	3534018	SNP	1	G	1	A	100	15	15	A	100	15	Gene: CDR20291_2977, CDS: CDR20291_2977	Ala407Val
3563190	3554662	SNP	1	G	1	A	100	28	28	A	100	28	Gene: CDR20291_2988, CDS: CDR20291_2988	Ala182Val
3590595	3582067	SNP	1	G	1	A	100	23	23	A	100	23
3689479	3680951	SNP	1	G	1	A	100	45	45	A	100	45	Gene: bclA2, CDS: bclA2	Pro536Ser
3844825	3836157	SNP	1	C	1	T	100	18	18	T	100	18	Gene: CDR20291_3223, CDS: CDR20291_3223	Asp156Asn
4013365	4004624	SNP	1	G	1	A	98	49	50	A	98	49	Gene: metG, CDS: metG	Ser452Phe
4168593	4159742	SNP	1	C	1	T	100	67	67	T	100	67
4186295	4177444	SNP	1	G	1	A	96.8	30	31	A	96.7742	30	Gene: gidA, CDS: gidA	His208Tyr
7992	7992	SNP	1	G	1	A	100	151	151	A	100	151
23644	23644	SNP	1	C	1	T	100	194	194	T	100	194	Gene: CDR20291_0008, CDS: CDR20291_0008	Asp295Asn
77860	77860	SNP	1	C	1	T	98.9	90	91	T	98.9011	90	Gene: gltX, CDS: gltX	Pro347Leu
132939	132840	SNP	1	G	1	T	66.7	2	3	T	66.6667	2	Gene: CDR20291_t40, tRNA: CDR20291_t40
383186	382878	SNP	1	T	1	G	66.7	2	3	G	66.6667	2	rRNA: rRNA, Gene: CDR20291_r10
439628	439320	SNP	1	C	1	T	100	109	109	T	100	109	Gene: hadA, CDS: hadA	Ser154Phe
552508	552200	SNP	1	C	1	T	100	84	84	T	100	84
754390	754084	SNP	1	G	1	A	100	75	75	A	100	75	Gene: CDR20291_0610, CDS: CDR20291_0610	Pro64Ser
1116866	1116560	SNP	1	G	1	T	100	43	43	T	100	43	Gene: CDR20291_0901
1568676	1568369	SNP	1	C	1	A	100	25	25	A	100	25	Gene: CDR20291_1323, CDS: CDR20291_1323	Gln138Lys
1592813	1592506	SNP	1	A	1	T	98.3	58	59	T	98.3051	58
1781542	1781235	SNP	1	G	1	A	100	64	64	A	100	64	Gene: CDR20291_1513, CDS: CDR20291_1513
1788339	1788032	SNP	1	G	1	A	100	52	52	A	100	52	Gene: CDR20291_1518, CDS: CDR20291_1518	Gly109Glu
1805783	1805476	SNP	1	G	1	A	100	44	44	A	100	44	Gene: CDR20291_1531, CDS: CDR20291_1531	Pro264Ser
2056185	2055878	SNP	1	C	1	T	99	103	104	T	99.0385	103	Gene: CDR20291_1760, CDS: CDR20291_1760	Ala32Thr
2099961	2099654	SNP	1	G	1	A	100	127	127	A	100	127	Gene: CDR20291_1795, CDS: CDR20291_1795	Ala527Thr
2155458	2155151	SNP	1	G	1	A	100	69	69	A	100	69	Gene: CDR20291_1842, CDS: CDR20291_1842	Ser221Asn
2160266	2159959	SNP	1	T	1	G	100	101	101	G	100	101	Gene: CDR20291_1848, CDS: CDR20291_1848	Ser308Ala
2219099	2218792	SNP	1	G	1	A	100	54	54	A	100	54	Gene: mutS, CDS: mutS
2328944	2328637	SNP	1	C	1	T	100	54	54	T	100	54	Gene: CDR20291_1993, CDS: CDR20291_1993	Gly178Ser
2345202	2344895	SNP	1	C	1	T	100	46	46	T	100	46	Gene: CDR20291_2006, CDS: CDR20291_2006	Val607Ile
2353530	2353223	SNP	1	C	1	T	100	55	55	T	100	55	Gene: CDR20291_2012, CDS: CDR20291_2012	Gly148Glu
2361948	2361641	SNP	1	C	1	A	100	25	25	A	100	25
2363450	2363144	SNP	1	G	1	A	100	31	31	A	100	31	Gene: CDR20291_2020, CDS: CDR20291_2020	Pro211Leu
2368508	2368203	SNP	1	C	1	T	100	46	46	T	100	46	Gene: bipA, CDS: bipA	Ala11Val
2398458	2398153	SNP	1	C	1	T	100	52	52	T	100	52	Gene: CDR20291_2048, CDS: CDR20291_2048	Asp188Asn
2407096	2406791	SNP	1	C	1	T	100	43	43	T	100	43	Gene: CDR20291_2055, CDS: CDR20291_2055	Gly360Asp
2430612	2430307	SNP	1	C	1	T	100	58	58	T	100	58	Gene: CDR20291_2075, CDS: CDR20291_2075	Ser142Asn
2498243	2497938	SNP	1	C	1	T	100	22	22	T	100	22	Gene: nirC, CDS: nirC	Gly241Glu
2499770	2499465	SNP	1	C	1	T	100	99	99	T	100	99	Gene: asrC, CDS: asrC	Glu75Lys
2516067	2515762	SNP	1	C	1	T	100	72	72	T	100	72	Gene: cspC, CDS: cspC	Ser443Asn
2521136	2520831	SNP	1	C	1	T	100	63	63	T	100	63	Gene: CDR20291_2148, CDS: CDR20291_2148
2734160	2733854	SNP	1	G	1	A	100	58	58	A	100	58	Gene: spoIV, CDS: spoIV
2761373	2761067	SNP	1	G	1	A	100	65	65	A	100	65	Gene: CDR20291_2358, CDS: CDR20291_2358	Ala69Val
2766469	2766163	SNP	1	G	1	A	100	71	71	A	100	71	Gene: spoIIP, CDS: spoIIP
2832820	2832513	SNP	1	C	1	T	100	41	41	T	100	41	Gene: CDR20291_2418, CDS: CDR20291_2418	Val116Ile
2850508	2850201	SNP	1	G	1	A	100	56	56	A	100	56	Gene: CDR20291_2431, CDS: CDR20291_2431	Pro235Leu
2861395	2861088	SNP	1	C	1	T	100	64	64	T	100	64	Gene: ulaA, CDS: ulaA	Gly222Glu
2954580	2954273	SNP	1	C	1	T	100	69	69	T	100	69	Gene: CDR20291_2517, CDS: CDR20291_2517
2968583	2968276	SNP	1	C	1	T	100	103	103	T	100	103	Gene: CDR20291_2533, CDS: CDR20291_2533	Gly270Glu
2971018	2970711	SNP	1	C	1	T	100	105	105	T	100	105
3023595	3023288	SNP	1	C	1	T	98.5	64	65	T	98.4615	64	Gene: CDR20291_2578, CDS: CDR20291_2578	Gly93Ser
3146301	3145993	SNP	1	C	1	T	100	92	92	T	100	92	Gene: CDR20291_2672, CDS: CDR20291_2672	Gly499Ser
3184148	3183839	SNP	1	C	1	T	100	76	76	T	100	76	Gene: queA, CDS: queA	Glu301Lys
3798629	3798319	SNP	1	C	1	T	100	97	97	T	100	97	Gene: CDR20291_3184, CDS: CDR20291_3184	Asp142Asn
4047888	4047578	SNP	1	C	1	T	100	50	50	T	100	50	Gene: veg, CDS: veg	Val43Ile
4052704	4052394	SNP	1	G	1	A	100	108	108	A	100	108	Gene: CDR20291_3413, CDS: CDR20291_3413	Pro441Ser
4131535	4131225	SNP	1	G	1	A	100	61	61	A	100	61
4141193	4140883	SNP	1	G	1	A	100	146	146	A	100	146	Gene: CDR20291_3490, CDS: CDR20291_3490	Ala299Val
16432	16432	SNP	1	C	1	T	100	271	271	T	100	271	Gene: CDR20291_0002, CDS: CDR20291_0002	Thr20Ile
46223	46223	SNP	1	G	1	A	100	121	121	A	100	121	Gene: radA, CDS: radA	Gly300Ser
132939	132840	SNP	1	G	1	T	66.7	2	3	T	66.6667	2	Gene: CDR20291_t40, tRNA: CDR20291_t40
138273	138169	SNP	1	C	1	T	100	119	119	T	100	119	Gene: aspC, CDS: aspC	Ala394Thr
175084	174771	SNP	1	C	1	T	100	136	136	T	100	136	Gene: CDR20291_0132, CDS: CDR20291_0132	Pro25Ser
182933	182620	SNP	1	C	1	T	100	220	220	T	100	220	Gene: CDR20291_0140, CDS: CDR20291_0140	Ala12Val
352850	352538	SNP	1	C	1	T	100	124	124	T	100	124	Gene: CDR20291_0296, CDS: CDR20291_0296	Leu229Phe
372734	372422	SNP	1	G	1	A	100	78	78	A	100	78
433257	432945	SNP	1	G	1	A	100	108	108	A	100	108	Gene: bglG, CDS: bglG
760532	760222	SNP	1	C	1	T	100	85	85	T	100	85	Gene: CDR20291_0616, CDS: CDR20291_0616	Pro127Leu
976652	976342	SNP	1	G	1	A	100	65	65	A	100	65	Gene: CDR20291_0804, CDS: CDR20291_0804	Ser253Leu
1008189	1007879	SNP	1	C	1	T	100	43	43	T	100	43
1116866	1116556	SNP	1	G	1	T	100	37	37	T	100	37	Gene: CDR20291_0901
1230165	1229855	SNP	1	G	1	A	100	92	92	A	100	92	Gene: CDR20291_1011, CDS: CDR20291_1011
1233170	1232860	SNP	1	G	1	A	100	50	50	A	100	50	Gene: rpmF, CDS: rpmF	Glu36Lys
1314179	1313869	SNP	1	G	1	A	97.7	84	86	A	97.6744	84	Gene: ffh, CDS: ffh	Val56Ile
1485186	1484876	SNP	1	G	1	A	100	106	106	A	100	106	Gene: CDR20291_1252, CDS: CDR20291_1252	Leu208Phe
1527684	1527374	SNP	1	G	1	A	100	112	112	A	100	112	Gene: CDR20291_1286, CDS: CDR20291_1286
1568676	1568365	SNP	1	C	1	A	100	30	30	A	100	30	Gene: CDR20291_1323, CDS: CDR20291_1323	Gln138Lys
1592813	1592502	SNP	1	A	1	T	96.5	55	57	T	96.4912	55
2107947	2107636	SNP	1	G	1	A	100	102	102	A	100	102
2109174	2108863	SNP	1	G	1	A	100	117	117	A	100	117	Gene: CDR20291_1797, CDS: CDR20291_1797	Gly263Asp
2119794	2119483	SNP	1	G	1	A	98.8	81	82	A	98.7805	81	Gene: CDR20291_1805, CDS: CDR20291_1805	Ala402Thr
2160266	2159955	SNP	1	T	1	G	100	111	111	G	100	111	Gene: CDR20291_1848, CDS: CDR20291_1848	Ser308Ala
2342113	2341802	SNP	1	C	1	T	100	75	75	T	100	75	Gene: CDR20291_2002, CDS: CDR20291_2002	Arg105Lys
2361948	2361637	SNP	1	C	1	A	100	19	19	A	100	19
2363450	2363140	SNP	1	G	1	A	100	77	77	A	100	77	Gene: CDR20291_2020, CDS: CDR20291_2020	Pro211Leu
2414802	2414493	SNP	1	G	1	A	100	79	79	A	100	79	Gene: CDR20291_2061, CDS: CDR20291_2061	Arg168Lys
2427150	2426841	SNP	1	G	1	A	100	88	88	A	100	88	Gene: msrAB, CDS: msrAB
2462490	2462181	SNP	1	G	1	A	98.8	85	86	A	98.8372	85	Gene: CDR20291_2099, CDS: CDR20291_2099	Thr196Ile
2515948	2515639	SNP	1	C	1	T	100	132	132	T	100	132	Gene: cspC, CDS: cspC	Gly483Arg
2564254	2563945	SNP	1	C	1	T	100	78	78	T	100	78	Gene: CDR20291_2181, CDS: CDR20291_2181	Trp910Stp
2651112	2650802	SNP	1	G	1	A	100	91	91	A	100	91	Gene: CDR20291_2260, CDS: CDR20291_2260	Ala328Thr
2824116	2823805	SNP	1	G	1	A	100	110	110	A	100	110	Gene: leuS, CDS: leuS	Thr588Ile
2909702	2909391	SNP	1	G	1	A	100	85	85	A	100	85	Gene: uraA, CDS: uraA	Pro110Leu
2966325	2966014	SNP	1	C	1	T	100	104	104	T	100	104	Gene: sigE, CDS: sigE	Gly202Asp
3015401	3015090	SNP	1	C	1	T	99.2	118	119	T	99.1597	118	Gene: nifJ, CDS: nifJ	Asp268Asn
3059022	3058711	SNP	1	C	1	T	100	149	149	T	100	149
3328511	3328164	SNP	1	C	1	T	100	120	120	T	100	120	Gene: CDR20291_2812, CDS: CDR20291_2812
3471967	3471619	SNP	1	G	1	A	100	121	121	A	100	121	Gene: CDR20291_2928, CDS: CDR20291_2928	Pro295Ser
3576293	3575945	SNP	1	G	1	A	98.9	87	88	A	98.8636	87	Gene: CDR20291_2996, CDS: CDR20291_2996	Leu333Phe
3676202	3675854	SNP	1	C	1	T	100	156	156	T	100	156
3873117	3872769	SNP	1	A	1	C	71.4	5	7	C	71.4286	5	rRNA: rRNA, Gene: CDR20291_r16
3916489	3916141	SNP	1	C	1	T	100	48	48	T	100	48
3993601	3993253	SNP	1	G	1	A	100	97	97	A	100	97	Gene: CDR20291_3356, CDS: CDR20291_3356	Thr98Ile
4029520	4029172	SNP	1	G	1	A	100	26	26	A	100	26	rRNA: rRNA, Gene: CDR20291_r17
4054856	4054508	SNP	1	G	1	A	100	185	185	A	100	185	Gene: CDR20291_3414, CDS: CDR20291_3414	Ser178Phe
4147308	4146960	SNP	1	G	1	A	100	196	196	A	100	196	Gene: CDR20291_3496, CDS: CDR20291_3496	Ser131Leu
4147422	4147074	SNP	1	C	1	T	100	129	129	T	100	129	Gene: CDR20291_3496, CDS: CDR20291_3496	Gly93Glu
4164416	4164068	SNP	1	G	1	A	100	113	113	A	100	113	Gene: CDR20291_3512, CDS: CDR20291_3512	Asp85Asn
4182106	4181758	SNP	1	C	1	T	100	148	148	T	100	148	Gene: spo0J, CDS: spo0J	Asp112Asn
33680	33680	SNP	1	C	1	T	100	38	38	T	100	38	Gene: CDR20291_t36, tRNA: CDR20291_t36
381747	381433	SNP	1	T	1	A	100	2	2	A	100	2	rRNA: rRNA, Gene: CDR20291_r10
479941	479627	SNP	1	C	1	T	100	38	38	T	100	38
481903	481589	SNP	1	C	1	T	100	34	34	T	100	34
514174	513860	SNP	1	C	1	T	97.1	34	35	T	97.1429	34	Gene: CDR20291_0428, CDS: CDR20291_0428	Arg158Lys
581479	581165	SNP	1	G	1	C	100	2	2	C	100	2
689047	688735	SNP	1	G	1	A	100	43	43	A	100	43	Gene: CDR20291_0569, CDS: CDR20291_0569	Glu11Lys
898080	897768	SNP	1	G	1	A	100	38	38	A	100	38	Gene: act, CDS: act	Ala123Thr
902786	902474	SNP	1	G	1	A	100	49	49	A	100	49	Gene: CDR20291_0733, CDS: CDR20291_0733	Asp296Asn
933675	933363	SNP	1	G	1	A	100	63	63	A	100	63	Gene: aksA, CDS: aksA	Ala79Thr
1116409	1116097	SNP	1	G	1	A	100	59	59	A	100	59	Gene: CDR20291_0900, CDS: CDR20291_0900	Glu368Lys
1116866	1116554	SNP	1	G	1	T	100	44	44	T	100	44	Gene: CDR20291_0901
1568676	1568363	SNP	1	C	1	A	100	11	11	A	100	11	Gene: CDR20291_1323, CDS: CDR20291_1323	Gln138Lys
1592813	1592500	SNP	1	A	1	T	100	46	46	T	100	46
2147213	2146900	SNP	1	C	1	T	100	35	35	T	100	35	Gene: eutA, CDS: eutA	Ala313Val
2160266	2159953	SNP	1	T	1	G	100	35	35	G	100	35	Gene: CDR20291_1848, CDS: CDR20291_1848	Ser308Ala
2218618	2218305	SNP	1	G	1	A	100	27	27	A	100	27	Gene: mutS, CDS: mutS	Arg703Cys
2251564	2251250	SNP	1	C	1	T	100	16	16	T	100	16	Gene: ilvD, CDS: ilvD	Ala111Thr
2289799	2289485	SNP	1	C	1	T	100	18	18	T	100	18
2319473	2319160	SNP	1	G	1	A	100	20	20	A	100	20	Gene: xdhA2, CDS: xdhA2	Pro725Ser
2320864	2320551	SNP	1	G	1	A	93.9	31	33	A	93.9394	31	Gene: xdhA2, CDS: xdhA2	Thr261Ile
2361948	2361635	SNP	1	C	1	A	100	21	21	A	100	21
2363450	2363138	SNP	1	G	1	A	100	39	39	A	100	39	Gene: CDR20291_2020, CDS: CDR20291_2020	Pro211Leu
2403655	2403344	SNP	1	C	1	T	100	33	33	T	100	33	Gene: CDR20291_2052, CDS: CDR20291_2052	Ala53Thr
2408508	2408197	SNP	1	C	1	T	100	21	21	T	100	21	Gene: CDR20291_2056, CDS: CDR20291_2056	Asp179Asn
2418284	2417973	SNP	1	C	1	T	100	33	33	T	100	33	Gene: gabT, CDS: gabT	Arg131Lys
2446611	2446300	SNP	1	C	1	T	100	21	21	T	100	21	Gene: CDR20291_2087, CDS: CDR20291_2087	Cys79Tyr
2453876	2453565	SNP	1	C	1	T	100	24	24	T	100	24	Gene: CDR20291_2093, CDS: CDR20291_2093	Glu267Lys
2469868	2469557	SNP	1	C	1	T	100	22	22	T	100	22	Gene: CDR20291_2105, CDS: CDR20291_2105	Glu176Lys
2483238	2482927	SNP	1	G	1	A	100	18	18	A	100	18
2489625	2489314	SNP	1	C	1	T	100	26	26	T	100	26	Gene: CDR20291_2121, CDS: CDR20291_2121	Ala58Val
2508947	2508636	SNP	1	C	1	T	100	27	27	T	100	27	Gene: nanE, CDS: nanE	Asp172Asn
2516884	2516573	SNP	1	C	1	T	100	16	16	T	100	16	Gene: cspC, CDS: cspC	Gly171Arg
2612221	2611909	SNP	1	C	1	T	100	40	40	T	100	40	Gene: guaB, CDS: guaB	Ser216Phe
2615659	2615347	SNP	1	C	1	T	97.8	45	46	T	97.8261	45	Gene: abfH, CDS: abfH
2645637	2645325	SNP	1	C	1	T	100	20	20	T	100	20	Gene: CDR20291_2254, CDS: CDR20291_2254	Val38Ile
2661701	2661389	SNP	1	C	1	T	97.7	43	44	T	97.7273	43	Gene: CDR20291_2270, CDS: CDR20291_2270
2845098	2844785	SNP	1	C	1	T	100	69	69	T	100	69	Gene: nox, CDS: nox	Val189Ile
3115405	3115041	SNP	1	C	1	T	100	66	66	T	100	66	Gene: CDR20291_2646, CDS: CDR20291_2646	Val475Ile
3115864	3115500	SNP	1	C	1	T	100	55	55	T	100	55	Gene: CDR20291_2646, CDS: CDR20291_2646	Asp322Asn
3117080	3116716	SNP	1	C	1	T	100	37	37	T	100	37	Gene: CDR20291_2647, CDS: CDR20291_2647
3143151	3142787	SNP	1	C	1	T	100	29	29	T	100	29	Gene: mviN, CDS: mviN
3309212	3308847	SNP	1	C	1	T	100	35	35	T	100	35	Gene: CDR20291_2796, CDS: CDR20291_2796	Glu82Lys
3328222	3327857	SNP	1	C	1	T	100	59	59	T	100	59	Gene: CDR20291_2812, CDS: CDR20291_2812	Val180Met
3460139	3459773	SNP	1	G	1	A	100	36	36	A	100	36	Gene: CDR20291_2920, CDS: CDR20291_2920	Pro215Leu
3472048	3471682	SNP	1	C	1	T	100	42	42	T	100	42	Gene: CDR20291_2928, CDS: CDR20291_2928	Gly268Ser
3684861	3684495	SNP	1	G	1	A	100	118	118	A	100	118	Gene: dapB1, CDS: dapB1	Asp49Asn
3793057	3792691	SNP	1	C	1	T	100	51	51	T	100	51	Gene: fdhF, CDS: fdhF
3866066	3865700	SNP	1	G	1	A	100	73	73	A	100	73	Gene: CDR20291_3236, CDS: CDR20291_3236	Gln100Stp
3966985	3966619	SNP	1	C	1	T	100	29	29	T	100	29	Gene: CDR20291_3334, CDS: CDR20291_3334	Glu122Lys
4102091	4101725	SNP	1	C	1	T	100	122	122	T	100	122	Gene: CDR20291_3453, CDS: CDR20291_3453	Ala884Val
4107775	4107409	SNP	1	C	1	T	100	126	126	T	100	126	Gene: CDR20291_3459, CDS: CDR20291_3459
11030	11030	SNP	1	A	1	C	66.7	2	3	C	66.6667	2	rRNA: rRNA, Gene: CDR20291_r27
33680	33681	SNP	1	C	1	T	100	11	11	T	100	11	Gene: CDR20291_t36, tRNA: CDR20291_t36
55549	55550	SNP	1	C	1	T	100	38	38	T	100	38	Gene: CDR20291_0023, CDS: CDR20291_0023	Ser37Leu
132468	132469	SNP	1	C	1	T	66.7	4	6	T	66.6667	4
214384	214051	SNP	1	G	1	A	100	50	50	A	100	50	Gene: CDR20291_0165, CDS: CDR20291_0165	Ala103Val
292637	292304	SNP	1	G	1	A	100	70	70	A	100	70	Gene: CDR20291_0234, CDS: CDR20291_0234	Gly126Asp
301942	301609	SNP	1	G	1	A	100	53	53	A	100	53	Gene: CDR20291_0243, CDS: CDR20291_0243	Asp443Asn
359797	359464	SNP	1	G	1	A	100	76	76	A	100	76	Gene: rbsB, CDS: rbsB	Gly255Glu
479941	479608	SNP	1	C	1	T	100	25	25	T	100	25
481903	481570	SNP	1	C	1	T	100	33	33	T	100	33
514174	513841	SNP	1	C	1	T	100	36	36	T	100	36	Gene: CDR20291_0428, CDS: CDR20291_0428	Arg158Lys
689047	688716	SNP	1	G	1	A	100	14	14	A	100	14	Gene: CDR20291_0569, CDS: CDR20291_0569	Glu11Lys
898080	897749	SNP	1	G	1	A	98.7	76	77	A	98.7013	76	Gene: act, CDS: act	Ala123Thr
902786	902455	SNP	1	G	1	A	100	59	59	A	100	59	Gene: CDR20291_0733, CDS: CDR20291_0733	Asp296Asn
933675	933344	SNP	1	G	1	A	100	112	112	A	100	112	Gene: aksA, CDS: aksA	Ala79Thr
1116409	1116078	SNP	1	G	1	A	100	90	90	A	100	90	Gene: CDR20291_0900, CDS: CDR20291_0900	Glu368Lys
1116866	1116535	SNP	1	G	1	T	100	12	12	T	100	12	Gene: CDR20291_0901
1568676	1568344	SNP	1	C	1	A	100	32	32	A	100	32	Gene: CDR20291_1323, CDS: CDR20291_1323	Gln138Lys
1592813	1592481	SNP	1	A	1	T	100	113	113	T	100	113
2063450	2062538	SNP	1	A	1	T	100	2	2	T	100	2	Gene: CDR20291_1768, CDS: CDR20291_1768	Glu105Val
2070096	2068976	SNP	1	G	1	T	66.7	2	3	T	66.6667	2	Gene: CDR20291_1772, CDS: CDR20291_1772	Ser141Arg
2070431	2069305	SNP	1	G	1	T	100	3	3	T	100	3	Gene: CDR20291_1772, CDS: CDR20291_1772	Gln30Lys
2072065	2070810	SNP	1	T	1	A	100	2	2	A	100	2
2147213	2145809	SNP	1	C	1	T	100	27	27	T	100	27	Gene: eutA, CDS: eutA	Ala313Val
2160266	2158862	SNP	1	T	1	G	98.8	83	84	G	98.8095	83	Gene: CDR20291_1848, CDS: CDR20291_1848	Ser308Ala
2218618	2217214	SNP	1	G	1	A	100	27	27	A	100	27	Gene: mutS, CDS: mutS	Arg703Cys
2251564	2250159	SNP	1	C	1	T	100	49	49	T	100	49	Gene: ilvD, CDS: ilvD	Ala111Thr
2289799	2288394	SNP	1	C	1	T	100	39	39	T	100	39
2319473	2318069	SNP	1	G	1	A	100	45	45	A	100	45	Gene: xdhA2, CDS: xdhA2	Pro725Ser
2320864	2319460	SNP	1	G	1	A	100	36	36	A	100	36	Gene: xdhA2, CDS: xdhA2	Thr261Ile
2361948	2360544	SNP	1	C	1	A	95.7	22	23	A	95.6522	22
2363450	2362047	SNP	1	G	1	A	100	32	32	A	100	32	Gene: CDR20291_2020, CDS: CDR20291_2020	Pro211Leu
2403655	2402253	SNP	1	C	1	T	100	61	61	T	100	61	Gene: CDR20291_2052, CDS: CDR20291_2052	Ala53Thr
2408508	2407106	SNP	1	C	1	T	100	35	35	T	100	35	Gene: CDR20291_2056, CDS: CDR20291_2056	Asp179Asn
2418284	2416882	SNP	1	C	1	T	100	20	20	T	100	20	Gene: gabT, CDS: gabT	Arg131Lys
2446611	2445209	SNP	1	C	1	T	100	33	33	T	100	33	Gene: CDR20291_2087, CDS: CDR20291_2087	Cys79Tyr
2453876	2452474	SNP	1	C	1	T	100	46	46	T	100	46	Gene: CDR20291_2093, CDS: CDR20291_2093	Glu267Lys
2469868	2468466	SNP	1	C	1	T	100	42	42	T	100	42	Gene: CDR20291_2105, CDS: CDR20291_2105	Glu176Lys
2483238	2481836	SNP	1	G	1	A	100	26	26	A	100	26
2489625	2488223	SNP	1	C	1	T	100	36	36	T	100	36	Gene: CDR20291_2121, CDS: CDR20291_2121	Ala58Val
2508947	2507545	SNP	1	C	1	T	100	35	35	T	100	35	Gene: nanE, CDS: nanE	Asp172Asn
2516884	2515482	SNP	1	C	1	T	100	31	31	T	100	31	Gene: cspC, CDS: cspC	Gly171Arg
2620693	2619290	SNP	1	G	1	A	100	116	116	A	100	116	Gene: sucD, CDS: sucD	Ala302Val
2758853	2757450	SNP	1	C	1	T	100	22	22	T	100	22
2845098	2843695	SNP	1	C	1	T	99.2	132	133	T	99.2481	132	Gene: nox, CDS: nox	Val189Ile
3115405	3113959	SNP	1	C	1	T	100	118	118	T	100	118	Gene: CDR20291_2646, CDS: CDR20291_2646	Val475Ile
3115864	3114418	SNP	1	C	1	T	100	66	66	T	100	66	Gene: CDR20291_2646, CDS: CDR20291_2646	Asp322Asn
3117080	3115634	SNP	1	C	1	T	100	48	48	T	100	48	Gene: CDR20291_2647, CDS: CDR20291_2647
3143151	3141705	SNP	1	C	1	T	95.2	20	21	T	95.2381	20	Gene: mviN, CDS: mviN
3309212	3307765	SNP	1	C	1	T	100	42	42	T	100	42	Gene: CDR20291_2796, CDS: CDR20291_2796	Glu82Lys
3328222	3326775	SNP	1	C	1	T	100	84	84	T	100	84	Gene: CDR20291_2812, CDS: CDR20291_2812	Val180Met
3472048	3470600	SNP	1	C	1	T	100	49	49	T	100	49	Gene: CDR20291_2928, CDS: CDR20291_2928	Gly268Ser
3517269	3515821	SNP	1	C	1	T	100	18	18	T	100	18	Gene: tndX, CDS: tndX	Arg221Lys
3615189	3613741	SNP	1	C	1	T	100	48	48	T	100	48	Gene: cggR, CDS: cggR	Cys132Tyr
3648804	3647356	SNP	1	C	1	T	100	33	33	T	100	33	Gene: CDR20291_3055, CDS: CDR20291_3055	Leu102Phe
3714209	3712761	SNP	1	G	1	A	100	68	68	A	100	68	Gene: folC, CDS: folC	Pro35Ser
3776931	3775483	SNP	1	C	1	T	100	32	32	T	100	32	Gene: chrA, CDS: chrA	Ser100Leu
3793057	3791609	SNP	1	C	1	T	100	50	50	T	100	50	Gene: fdhF, CDS: fdhF
3809414	3807966	SNP	1	C	1	T	100	34	34	T	100	34	Gene: bclA3, CDS: bclA3	Gly18Asp
3866066	3864618	SNP	1	G	1	A	100	41	41	A	100	41	Gene: CDR20291_3236, CDS: CDR20291_3236	Gln100Stp
4102091	4100643	SNP	1	C	1	T	100	19	19	T	100	19	Gene: CDR20291_3453, CDS: CDR20291_3453	Ala884Val
4107775	4106327	SNP	1	C	1	T	100	13	13	T	100	13	Gene: CDR20291_3459, CDS: CDR20291_3459
4166807	4165359	SNP	1	G	1	A	95.5	21	22	A	95.4545	21	Gene: CDR20291_t60, tRNA: CDR20291_t60
